# Supplementary material for: A Validity Analysis of Text-to-Image Generative Artificial Intelligence Models for Craniofacial Anatomy Illustration
Source: J Clin Med. 2025 Mar 21;14(7):2136. doi: 10.3390/jcm14072136 (PMC11989924; doi:10.3390/jcm14072136)
Supplement: Supplementary file 1 [file jcm-14-02136-s001.zip]

Archive with 1 entries (1 files):
- jcm-3524770-supplementary.pdf
